# Supplementary material for: The Effect of Reactive Sputtering on the Microstructure of Parylene-C
Source: Materials (Basel). 2022 Jul 27;15(15):5203. doi: 10.3390/ma15155203 (PMC9369700; doi:10.3390/ma15155203)
Supplement: Supplementary file 1 [file materials-15-05203-s001.zip]

Archive with 1 entries (1 files):
- materials-1811205-supplementary.pdf
